# Supplementary material for: Genomic and Proteomic Analyses of Extracellular Products Reveal Major Virulence Factors Likely Accounting for Differences in Pathogenicity to Bivalves between Vibrio mediterranei Strains
Source: Animals (Basel). 2024 Feb 22;14(5):692. doi: 10.3390/ani14050692 (PMC10930458; doi:10.3390/ani14050692)
Supplement: Supplementary file 1 [file animals-14-00692-s001.zip]

Archive with 5 entries (3 files):
- Supplementary data/Supplementary data 1.docx
- Supplementary data/Supplementary data 2/
- Supplementary data/Supplementary data 2/Table S4.xlsx
- Supplementary data/Supplementary data 2/Table S7.xlsx
- Supplementary data/
