# Supplementary material for: Genomic and Proteomic Analyses of Extracellular Products Reveal Major Virulence Factors Likely Accounting for Differences in Pathogenicity to Bivalves between Vibrio mediterranei Strains
Source: Animals (Basel). 2024 Feb 22;14(5):692. doi: 10.3390/ani14050692 (PMC10930458; doi:10.3390/ani14050692)
Supplement: Supplementary file 1 [file animals-14-00692-s001.zip › Supplementary data/Supplementary data 2/Table S4.xlsx]

## Sheet: Table S4 
Table S4. Virulence factors in the 1265 ECP proteins shared by all 3 bacterial strains and their classification in VFDB.
Classifications	VFDB ID	Protein ID	Gene ID	CDS
Adherence	slrA	A0A2C9P6H9	-	peptidyl-prolyl cis-trans isomerase B (cyclophilin B)
	dnaK	A0A2C9P8F0	hscA	hscA
	plr/gapA	A0A2C9P8Q5a	-	glyceraldehyde 3-phosphate dehydrogenase
	vfr	A0A2C9P8W7	-	CRP/FNR family transcriptional regulator, cyclicAMP receptor protein
	tufA	A0A2C9P9J1	tufA	tufA
	tuf	A0A2C9P9J8	typA	typA
	tuf	A0A2C9PAC8	fusA	fusA
	lmb	A0A2C9PBN5	-	zinc transport system substrate-binding protein
	ML_RS8565	A0A2C9PBX4	-	DNA-binding protein HU-alpha
	ugpB	A0A2C9PDI8	-	sn-glycerol 3-phosphate transport system substrate-binding protein
	pebA	A0A2C9PE90	-	general L-amino acid transport system substrate-binding protein
	cadF	A0A2C9PEH0	-	peptidoglycan-associated lipoprotein
	htpB	A0A2S9ZJW0	groEL	groEL
	MCR_RS735	A0A2S9ZKD8	-	Outer membrane porin F
	plr/gapA	A0A2S9ZUR9	-	glyceraldehyde 3-phosphate dehydrogenase
	lap	A0A3G4V6P6	-	acetaldehyde dehydrogenase / alcohol dehydrogenase
	slrA	A0A3G4V7Q4	-	peptidyl-prolyl cis-trans isomerase A (cyclophilin A)
	dnaK	A0A3G4V7R8	dnaK	dnaK
	omp89	A0A3G4VAB9	-	outer membrane protein insertion porin family
	gap	A0A3G4VAD1	gapA	gapA
	rpoN	A0A3G4VAK8	-	RNA polymerase sigma-54 factor
	tapF	A0A3G4VB29	-	lipoprotein NlpI
	tuf	A0A3G4VB51	-	elongation factor G
	IlpA	A0A3G4VB54	metQ	metQ
	tuf	A0A3G4VB91	-	sulfate adenylyltransferase subunit 1
	ligA	A0A3G4VEN1	ligA	ligA
	MGA_RS17	A0A3G4VFD1	-	Organic hydroperoxide resistance protein OhrB
	tuf	A0A3G4VFL2	-	GTP-binding protein LepA
	gbpA	A0A3G4VFM6	-	Chitinase D
	crc	A0A3G4VFN9	xthA	xthA
	glcB	A0A3G4VH34	-	malate synthase
	gbpA	A0A3G4VH88	-	chitin-binding protein
	lap	A0A3G4VHW4	-	alcohol dehydrogenase
	dnaK	A0A3G4VJ73	dnaK	dnaK
	lap	A0A3G4VKB5	-	alcohol dehydrogenase
	nmpC	A0A3G4VKZ1a,b	-	Outer membrane protein N, non-specific porin
	pdhB	A0A3G4VLQ1	-	pyruvate dehydrogenase E1 component beta subunit
	ompU	A0A3G4VN25	-	Outer membrane protein U、Putative outer membrane (porin）
Biofilm	mucD	A0A2C9P8J9	-	serine protease Do
	algQ	A0A2C9P989	-	regulator of sigma D
	flgG	A0A2C9P9U9	flgG	flgG
	lafA	A0A2C9PAE9	-	flagellin
	algU	A0A2C9PAR8	-	RNA polymerase sigma-7 factor, ECF subfamily
	flgL	A0A2S9ZTI9	-	flagellar hook-associated protein 3 FlgL
	fliD	A0A2S9ZTJ9	-	flagellar hook-associated protein 2
	bopD	A0A3G4V7S6	-	LacI family transcriptional regulator, purine nucleotide synthesis repressor
	mucB	A0A3G4VBX6	-	sigma-E factor negative regulatory protein RseB
	flgK	A0A3G4VC41	-	flagellar hook-associated protein 1 FlgK
	luxS	A0A3G4VCW1	-	S-ribosylhomocysteine lyase
Effector delivery system	clpV	A0A2C9P7D5	clpB	clpB
	sctN	A0A2C9P9M8	-	F-type H+-transporting ATPase subunit alpha
	CBU_1594	A0A2C9PB28	-	uncharacterized protein
	rimP	A0A2C9PBL6	-	ribosome maturation factor RimP
	CBUG_RS882	A0A2C9PEI4	-	enoyl-[acyl-carrier protein] reductase / trans-2-enoyl-CoA reductase (NAD+)
	tssB	A0A2C9PEV2	-	type VI secretion system protein ImpB
	MAFF_RS2585	A0A2C9PFC9	aroK	aroK
	ssaN	A0A2S9ZGQ4	rho	rho
	hopAJ2	A0A2S9ZPQ0	-	membrane-bound lytic murein transglycosylase B
	tssC	A0A3G4V6U2	-	type VI secretion system protein ImpC
	ricA	A0A3G4VAL8	-	carbonic anhydrase, family 3
	epsD	A0A3G4VAR8	-	general secretion pathway protein D
	CBUK_RS475	A0A3G4VAS0	-	membrane protein
	VV1_RS31	A0A3G4VC34	-	general secretion pathway protein B
	QU43_RS3825	A0A3G4VCU1	-	cyclohexadienyl dehydratase
	CBUD_RS85	A0A3G4VFC1	-	putative SMP-3/gluconolaconase/LRE domain-containing protein
	LPG_RS1484	A0A3G4VFH9	-	16S rRNA (uracil1498-N3)-methyltransferase
	tagB-5	A0A3G4VFY0	qnr	qnr
	CBU_1566	A0A3G4VHC3	-	transcriptional regulator
	BMA_RS1952	A0A3G4VHR0	-	GTP cyclohydrolase I
	CBU_27	A0A3G4VM53	-	enoyl-[acyl-carrier protein] reductase / trans-2-enoyl-CoA reductase (NAD+)
Exoenzyme	tlyC	A0A2C9PBT2	hemolysin	hemolysin
	eno	A0A2C9PCM7	-	enolase
	nanH	A0A3G4VEC9	nanH	nanH
Exotoxin	corR	A0A2C9PA57	-	LuxR family transcriptional regulator
	cysC1	A0A2S9ZJ75	-	adenylylsulfate kinase
	argK	A0A2S9ZM21	-	ornithine carbamoyltransferase
	cylI	A0A2S9ZUP9	-	3-oxoacyl-[acyl-carrier-protein] synthase II
	argD	A0A3G4V8Q2	argD	argD
	clbD	A0A3G4V9G2	fadB	fadB
	clbG	A0A3G4VC92	-	[acyl-carrier-protein] S-malonyltransferase
	argK	A0A3G4VDS7		ornithine carbamoyltransferase
	cylG	A0A3G4VHD8	kduD	kduD
	cylG	A0A3G4VJB8	-	NAD-dependent epimerase/dehydratase:Short-chain dehydrogenase/reductase SDR
Immune modulation	sadH	A0A241T9H6	-	oxidoreductase
	flmF2	A0A2C9P7K8	-	undecaprenyl-phosphate 4-deoxy-4-formamido-L-arabinose transferase
	YPTB_RS551	A0A2C9P7T4	-	Na+-transporting NADH:ubiquinone oxidoreductase subunit F
	fabZ	A0A2C9P875	-	3-hydroxyacyl-[acyl-carrier-protein] dehydratase
	adhD	A0A2C9P8T7	-	S-(hydroxymethyl)glutathione dehydrogenase / alcohol dehydrogenase
	pgi	A0A2C9P8U8	pgi	pgi
	bcs1'	A0A2C9PAA4	-	2-C-methyl-D-erythritol 4-phosphate cytidylyltransferase
	adsA	A0A2C9PAL5	cpdB	cpdB
	BT9727_RS25815	A0A2C9PAS2	cysE	cysE
	galU	A0A2C9PBD8	-	UTP--glucose-1-phosphate uridylyltransferase
	wcbN	A0A2C9PBI7	-	D-glycero-D-manno-heptose 1,7-bisphosphate phosphatase
	pbpG	A0A2C9PBJ8	-	D-alanyl-D-alanine carboxypeptidase (penicillin-binding protein 5/6)
	adsA	A0A2C9PBY6	ushA	ushA
	wbuZ	A0A2C9PD09	-	cyclase
	nuoG	A0A2S9ZG96	-	formate dehydrogenase major subunit
	oppF	A0A2S9ZL24	oppD	oppD
	galE	A0A2S9ZP99	-	UDP-glucose 4-epimerase
	adhD	A0A2S9ZPV3	tdh	tdh
	Cj1437c	A0A2S9ZUG6	-	histidinol-phosphate aminotransferase
	ndk	A0A3G4V811	ndk	ndk
	rfaE	A0A3G4V8D1	-	D-beta-D-heptose 7-phosphate kinase / D-beta-D-heptose 1-phosphate adenosyltransferase
	orfM	A0A3G4V9D3	-	XTP/dITP diphosphohydrolase
	bplF	A0A3G4V9T4	-	UDP-4-amino-4-deoxy-L-arabinose-oxoglutarate aminotransferase
	tgs4	A0A3G4V9U3	-	acetyl-CoA synthetase
	wcbR	A0A3G4VA37	-	NADPH:quinone reductase
	gmhA/lpcA	A0A3G4VAA3	-	D-sedoheptulose 7-phosphate isomerase
	YPO_RS1652	A0A3G4VAJ1	fre	fre
	mrsA/glmM	A0A3G4VAW6	glmM	glmM
	wbmI	A0A3G4VB38	asnB	asnB
	ugd	A0A3G4VBE6	-	UDPglucose 6-dehydrogenase
	kdsA	A0A3G4VBH4	-	2-dehydro-3-deoxyphosphooctonate aldolase (KDO 8-P synthase)
	kpsF	A0A3G4VBR8	-	arabinose-5-phosphate isomerase
	wbuZ	A0A3G4VCA0	hisA	hisA
	pgm	A0A3G4VCA7	-	phosphoglucomutase
	sadH	A0A3G4VCL7	-	oxidoreductase
	rfaD	A0A3G4VDE1	rfaD	rfaD
	PA14_RS9485	A0A3G4VDG6	-	myo-inositol 2-dehydrogenase / D-chiro-inositol 1-dehydrogenase
	YPTB_RS551	A0A3G4VF36	-	uncharacterized protein
	hisH2	A0A3G4VFM1	-	glutamine amidotransferase
	dep/capD	A0A3G4VFS7	ggt	ggt
	pks	A0A3G4VFU7	-	NADPH2:quinone reductase
	napA	A0A3G4VGF8	-	starvation-inducible DNA-binding protein
	SAUSA3_RS84	A0A3G4VGM4	-	chloramphenicol O-acetyltransferase type B
	cpsG	A0A3G4VGV1	-	phosphomannomutase
	gmhB	A0A3G4VHJ1	-	imidazoleglycerol-phosphate dehydratase / histidinol-phosphatase
	manA	A0A3G4VHJ9	-	mannose-6-phosphate isomerase
	ABSDF_RS35	A0A3G4VI42	-	glucose-1-phosphate adenylyltransferase
	wcbT	A0A3G4VI95	-	glycine C-acetyltransferase
	CFF824_RS695	A0A3G4VIW0	-	aspartate racemase
	nuoG	A0A3G4VJX9	-	periplasmic nitrate reductase NapA
	manB/yhxB	A0A3G4VKH9	-	phosphomannomutase
Invasion	aslA	A0A2S9ZVC1	-	arylsulfatase
	aslA	A0A3G4VI88	-	arylsulfatase
Motility	B565_RS5765	A0A241T944	parA2	parA2
	cheW	A0A2C9P7I4	cheW	cheW
	flgM	A0A2C9P7P1	-	negative regulator of flagellin synthesis FlgM
	tcyJ	A0A2C9P9F4	-	putative amino-acid transport system substrate-binding protein
	flgE	A0A2C9P9M7	-	flagellar hook protein FlgE
	fliI	A0A2C9P9X1	-	F-type H+-transporting ATPase subunit beta
	pdxJ	A0A2C9PB51	-	pyridoxine 5-phosphate synthase
	flhG	A0A2C9PBR1	-	septum site-determining protein MinD
	tcyJ	A0A2C9PD29	-	polar amino acid transport system substrate-binding protein
	flmH	A0A2C9PF08	fabG	fabG
	cheY	A0A2S9ZKY4	-	two-component system, chemotaxis family, response regulator CheY
	cheZ	A0A2S9ZKY6	-	chemotaxis protein CheZ
	flhF	A0A2S9ZMU3	ffh	ffh
	flmH	A0A2S9ZPV7	fabG	fabG
	tcyJ	A0A2S9ZUE8	-	arginine/ornithine transport system substrate-binding protein
	nueA	A0A3G4V6H2	-	3-deoxy-manno-octulosonate cytidylyltransferase (CMP-KDO synthetase)
	cheA	A0A3G4V729	Chemotaxis	Chemotaxis
	flgD	A0A3G4V770	flgD	flgD
	flgE	A0A3G4V775	-	flagellar hook protein FlgE
	fleN	A0A3G4V891	-	ATP-binding protein involved in chromosome partitioning
	flgL	A0A3G4V8I4	flgL	flgL
	flaC	A0A3G4V9V7	flaA	flaA
	flaC	A0A3G4VC59	flagellin	flagellin
	pdxA	A0A3G4VC89	pdxA	pdxA
	flhF	A0A3G4VDL4	-	fused signal recognition particle receptor
	flmH	A0A3G4VEH7	fabG	fabG
	fliY	A0A3G4VEZ1	-	arginine transport system substrate-binding protein
	tcyJ	A0A3G4VJP7	-	polar amino acid transport system substrate-binding protein
Nutritional/Metabolic factor	phzG1	A0A241T8M3	-	pyridoxamine 5'-phosphate oxidase
	pdtorfM	A0A241TCD7	-	beta-alanine--pyruvate transaminase
	PMI_RS114	A0A241TCJ6	-	cysteine synthase A
	oppA	A0A2C9P817	-	oligopeptide transport system substrate-binding protein
	hemE	A0A2C9P9I2	hemE	hemE
	hemB	A0A2C9P9S1	-	porphobilinogen synthase
	glnA1	A0A2C9P9T3	glnA	glnA
	leuD	A0A2C9PBE7	-	3-isopropylmalate/(R)-2-methylmalate dehydratasesmall subunit
	pyrB	A0A2C9PBH4	-	aspartate carbamoyltransferase catalytic subunit
	sbnA	A0A2C9PC60	cysK	cysK
	kasB	A0A2C9PCL2	fabB	fabB
	sugC	A0A2C9PDU8	-	spermidine/putrescine transport system ATP-binding protein
	tolC	A0A2S9ZMV2	tolC	tolC
	BJE4_RS2175	A0A2S9ZN95	-	3-deoxy-7-phosphoheptulonate synthase
	hemC	A0A2S9ZNU2	hemC	hemC
	lysA	A0A2S9ZNW1	-	diaminopimelate decarboxylase
	huvB	A0A2S9ZR96	-	iron complex transport system substrate-binding protein
	vctP	A0A2S9ZS49	-	iron complex transport system substrate-binding protein
	dhbA	A0A2S9ZUM6	-	short chain dehydrogenase
	viuB	A0A3G4V5G7	-	Utilization protein for unknown catechol-siderophore X
	EAMY_RS32245	A0A3G4V5K1	-	glutamate decarboxylase
	purCD	A0A3G4V5Q8a,c	-	phosphoribosylaminoimidazole-succinocarboxamide synthase
	oppA	A0A3G4V5S0	-	oligopeptide transport system substrate-binding protein
	fxbA	A0A3G4V6K0	-	UDP-4-amino-4-deoxy-L-arabinose formyltransferase / UDP-glucuronic acid dehydrogenase (UDP-4-keto-hexauronic acid decarboxylating)
	hemH	A0A3G4V7J3	-	ferrochelatase
	BJE4_RS2175	A0A3G4V8E7	-	3-deoxy-7-phosphoheptulonate synthase
	ciuD	A0A3G4V8W2	-	ABC transporter ATP-binding protein
	PMI_RS691	A0A3G4V8Z4	-	vitamin B12 transport system substrate-binding protein
	hemN	A0A3G4V915	-	oxygen-independent coproporphyrinogen III oxidase
	mbtI	A0A3G4V9G5	-	para-aminobenzoate synthetase component I
	fxbA	A0A3G4V9H6	fmt	fmt
	irgA	A0A3G4V9R7	-	vitamin B12 transporter
	proC	A0A3G4V9V0	proC	proC
	hitA	A0A3G4VAJ9	-	iron(III) transport system substrate-binding protein
	PMI_RS114	A0A3G4VAQ0	-	threonine dehydratase
	pvdN	A0A3G4VC38	-	cysteine sulfinate desulfinase
	hitC	A0A3G4VCR3	-	D-methionine transport system ATP-binding protein
	panC	A0A3G4VCU6	panC	panC
	oppA	A0A3G4VD07	-	peptide/nickel transport system substrate-binding protein
	mbtI	A0A3G4VEZ2	-	anthranilate synthase component I
	PA2383	A0A3G4VFY9	-	transcriptional regulator, LysR family
	oppA	A0A3G4VGD1	-	oligopeptide transport system substrate-binding protein
	iutA	A0A3G4VGI9	-	iron complex outermembrane recepter protein
	DDA3937_RS771	A0A3G4VGY8	-	4-aminobutyrate aminotransferase / (S)-3-amino-2-methylpropionate transaminase
	VP_RS238	A0A3G4VH38	fecB	fecB
	phzF1	A0A3G4VHA0	-	putative phenazine biosynthesis-like protein
	pvdJ	A0A3G4VHB8	-	acetoacetyl-CoA synthetase
	huvX	A0A3G4VI32	-	heme iron utilization protein
	hemL	A0A3G4VJC1	-	glutamate-1-semialdehyde 2,1-aminomutase
	huvZ	A0A3G4VK10	HutZ	HutZ
	oppA	A0A3G4VKA3	-	oligopeptide transport system substrate-binding protein
	GBAA_RS23155	A0A3G4VKU6	-	iron complex transport system substrate-binding protein
	BJE4_RS2175	A0A3G4VLY7	-	3-deoxy-7-phosphoheptulonate synthase
Post-translational modification	mip	A0A3G4VBL9	-	FKBP-type peptidyl-prolyl cis-trans isomerase FklB
	prsA2	A0A3G4VCV8	-	peptidyl-prolyl cis-trans isomerase D
	mip	A0A2C9PAV1	-	FKBP-type peptidyl-prolyl cis-trans isomerase FkpA
Regulation	letA	A0A241TCI1	-	two-component system, NarL family, nitrate/nitrite response regulator NarP
	regX3	A0A2C9P8C2	-	two-component system, OmpR family, aerobic respiration control protein ArcA
	regX3	A0A2C9P993	ompR	ompR
	csrA	A0A2C9PAW7	-	carbon storage regulator
	fur	A0A2C9PBU0	-	Fur family transcriptional regulator, ferric uptake regulator
	mprA	A0A2C9PFI9	-	two-component system, OmpR family, response regulator
	sigA/rpoV	A0A3G4VAJ0	-	RNA polymerase primary sigma factor
	gacA	A0A3G4VDW0	sirA	sirA
	regX3	A0A3G4VKP1	-	two-component system, OmpR family, response regulator RstA
	regX3	A0A3G4VKT0	-	transcriptional regulator
Stress survival	ahpC	A0A1A7USH1	-	peroxiredoxin (alkyl hydroperoxide reductase subunit C)
	sodB	A0A2C9P6X1	-	superoxide dismutase, Fe-Mn family
	clpE	A0A2C9P877	clpB	clpB
	ahpC	A0A2C9P8Z4	-	peroxiredoxin (alkyl hydroperoxide reductase subunit C)
	LPG_RS11	A0A2C9PAJ7	-	molecular chaperone IbpA
	clpP	A0A2C9PBZ4	-	ATP-dependent Clp protease, protease subunit
	mpa	A0A3G4VB20	-	cell division protease FtsH
	msrA/B(pilB)	A0A3G4VBA3	-	peptide-methionine (S)-S-oxide reductase
	tig/ropA	A0A3G4VBY0	-	trigger factor
	srA/B(pilB)	A0A3G4VC81	-	peptide-methionine (R)-S-oxide reductase
	bsh	A0A3G4VG17	-	choloylglycine hydrolase
	katB	A0A3G4VG97	-	catalase-peroxidase
Others	LPL_RS531	A0A3G4V6E8	-	Uncharacterized protein YbeQ
	secA2	A0A3G4V839	secA	secA
	icl	A0A3G4VEP1	-	methylisocitrate lyase
	icl	A0A3G4VKW7	-	isocitrate lyase
Notes: a, present in DT07; b, present in RW01; c, present in DT02.
