# Supplementary material for: Genomic and Proteomic Analyses of Extracellular Products Reveal Major Virulence Factors Likely Accounting for Differences in Pathogenicity to Bivalves between Vibrio mediterranei Strains
Source: Animals (Basel). 2024 Feb 22;14(5):692. doi: 10.3390/ani14050692 (PMC10930458; doi:10.3390/ani14050692)
Supplement: Supplementary file 1 [file animals-14-00692-s001.zip › Supplementary data/Supplementary data 2/Table S7.xlsx]

## Sheet: Table S7
Table S7. Virulence factors in the 1265 ECP proteins shared by all 3 bacterial strains and their classification in PHI-base.
Classifications	PHI ID	Protein ID	Gene ID	CDS
Chemistry target: resistance to chemical	GyrA	A0A2C9PDG5	gyrA	gyrA
Effector (plant avirulence determinant)	HaRxLL441	A0A3G4VLD5	-	NAD(P)H azoreductase
	LpdA	A0A3G4VG66	-	dihydrolipoamide dehydrogenase
	Pip (proline iminopeptidase)	A0A3G4VCW2	-	alpha/beta hydrolase
	RSp0930	A0A3G4VBY8	-	dihydrofolate synthase / folylpolyglutamate synthase
	Map	A0A3G4V7P5	-	methionyl aminopeptidase
	LpdA	A0A2S9ZTL3	-	NAD(P) transhydrogenase
	RpiRC	A0A2C9PDW8	-	putative transcriptional regulator
	LpdA	A0A2C9P933	-	dihydrolipoamide dehydrogenase
Effector (plant avirulence determinant) /Reduced virulence	XC 3703	A0A3G4V556b,c	-	uncharacterized protein
Increased virulence (hypervirulence)	PtsI	A0A3G4VPF9	-	PTS system, fructose-specific IIA component K11183 phosphocarrier protein FPr
	Rv1837c (glcB)	A0A3G4VH34	-	malate synthase
	Ohr (BTH II0597)	A0A3G4VFD1	-	Organic hydroperoxide resistance protein OhrB
	Rv1523	A0A3G4VF25	-	2-polyprenyl-6-hydroxyphenyl methylase / 3-demethylubiquinone-9 3-methyltransferase
	AdeN	A0A3G4VEN1	ligA	ligA
	DppA	A0A3G4VD07	-	peptide/nickel transport system substrate-binding protein
	RaxQ	A0A3G4VB91	-	sulfate adenylyltransferase subunit 1
	PrsA	A0A3G4VB02a,c	-	peptidyl-prolyl cis-trans isomerase SurA
	PtsI	A0A3G4V9R6	-	pyruvate, water dikinase
	PtsI	A0A3G4V827	-	pyruvate, water dikinase
	Ndk	A0A3G4V811	ndk	ndk
	EAMY	A0A3G4V6U2	-	type VI secretion system protein ImpC
	GigX4	A0A2S9ZUM6	-	short chain dehydrogenase
	MexR	A0A2S9ZRI4a	-	MarR family transcriptional regulator
	RaxQ	A0A2S9ZJ75	-	adenylylsulfate kinase
	SpxB	A0A2S9ZH23	-	3D-(3,5/4)-trihydroxycyclohexane-1,2-dione acylhydrolase (decyclizing)
	Rho	A0A2S9ZGQ4	rho	rho
	EAMY	A0A2C9PEV2	-	type VI secretion system protein ImpB
	Lrp	A0A2C9PCY4	-	Lrp/AsnC family transcriptional regulator, leucine-responsive regulatory protein
	EF-P	A0A2C9PAA1	-	elongation factor P
	Rv0652 (rplL)	A0A2C9PA45	rplL	rplL
	NqrF	A0A2C9P7T4	-	Na+-transporting NADH:ubiquinone oxidoreductase subunit F
	PecS	A0A241T9S8	-	putative Bacterial regulatory protein, MarR family
	Rv3213c	A0A241T944	parA2	parA2
Reduced virulence/Increased virulence (hypervirulence)	SsdA (AFUB 010850)	A0A3G4VM73	-	exoribonuclease II
	ShvR (BCAS0225)	A0A3G4VFY9	-	transcriptional regulator, LysR family
	Pgm	A0A3G4V9X9	-	2,3-bisphosphoglycerate-independent phosphoglycerate mutase
	BglB	A0A2C9PAW8	-	GTPase
	SsdA (AFUB 010850)	A0A2C9PAK3	-	ribonuclease R
	Rv2626c	A0A2C9P8E0	-	acetoin utilization protein
	SodB	A0A2C9P6X1	-	superoxide dismutase, Fe-Mn family
Unaffected pathogenicity/Increased virulence (hypervirulence)	RplN	A0A2C9PCA0	rplN	rplN
	TufA	A0A2C9P9J1	tufA	tufA
Lethal	TRR1	A0A3G4VI92	-	alkyl hydroperoxide reductase subunit F
	GUS1	A0A3G4VGE1	gltX	gltX
	ERG10	A0A3G4VFU0	phbA	phbA
	FabG1	A0A3G4VEH7	fabG	fabG
	ERG10	A0A3G4VE63	-	3-ketoacyl-CoA thiolase
	GUS1	A0A3G4VDM5	-	glutaminyl-tRNA synthetase
	TRPS	A0A3G4VCN1	trpA	trpA
	DHOD	A0A3G4V527	-	dihydroorotate dehydrogenase
	GzOB009	A0A2C9PAR7	-	large subunit ribosomal protein L2
Loss of pathogenicity	AroG1	A0A3G4VLY7	-	3-deoxy-7-phosphoheptulonate synthase
	Tkt	A0A3G4VJH1	-	transketolase
	GPH1	A0A3G4VJ62	-	starch phosphorylase
	Als1	A0A3G4VI95	-	glycine C-acetyltransferase
	Tkt	A0A3G4VHP1a,b	-	transketolase
	SuhB	A0A3G4VGE2	-	3'(2'), 5'-bisphosphate nucleotidase
	RSc0454	A0A3G4VEX1	-	D-lactate dehydrogenase
	GPM2	A0A3G4VDF7	-	fructose-1,6-bisphosphatase II
	Mls1	A0A3G4VD43	-	malate synthase
	SuhB	A0A3G4VCH6	-	myo-inositol-1(or 4)-monophosphatase
	SpeC_(RSc2365)	A0A3G4VB97	-	lysine decarboxylase
	RpoN	A0A3G4VAK8	-	RNA polymerase sigma-54 factor
	YhbH	A0A3G4VAA9	-	putative sigma-54 modulation protein
	PurA	A0A3G4V977	-	adenylosuccinate synthase
	AroG1	A0A3G4V8E7	-	3-deoxy-7-phosphoheptulonate synthase
	Mfd	A0A3G4V6J2	-	transcription-repair coupling factor (superfamily II helicase)
	Gua1	A0A2S9ZRR4	guaA	guaA
	AroG1	A0A2S9ZN95a,b	-	3-deoxy-7-phosphoheptulonate synthase
	GreA	A0A2C9PC39	greA	greA
	ACL1	A0A2C9PBS7	sucD	sucD
	GalU	A0A2C9PBD8	-	UTP--glucose-1-phosphate uridylyltransferase
	MoIlv2	A0A2C9P9C7	-	acetolactate synthase I/II/III large subunit
	Fgleu1 (FGSG 09589)	A0A2C9P8X7	acnB	acnB
	MoIlv6	A0A2C9P8G5	-	acetolactate synthase I/III small subunit
	ILV2	A0A2C9P871	ilvI	ilvI
	Grx4 (CNAG 02950)	A0A2C9P746	-	monothiol glutaredoxin
	PurA	A0A2C9PAB8b	-	adenylosuccinate synthase
Loss of pathogenicity/Reduced virulence	RsmB	A0A3G4VE64	-	16S rRNA (cytosine967-C5)-methyltransferase
	CptRNA-ipt	A0A3G4VA89	miaA	miaA
	MurD	A0A3G4V848	-	UDP-N-acetylmuramoylalanine--D-glutamate ligase
Reduced virulence	AldA (PSPTO 0092)	A0A3G4VPL3	-	gamma-glutamyl-gamma-aminobutyraldehyde dehydrogenase
	NorA (AflE)	A0A3G4VNK3	-	oxidoreductase
	pgi	A0A2C9P8U8	pgi	pgi
	TOXG	A0A3G4VM84	-	threonine aldolase
	PdhB	A0A3G4VLQ1	-	pyruvate dehydrogenase E1 component beta subunit
	AldB (PSPTO 2673)	A0A3G4VLD7	-	malonate-semialdehyde dehydrogenase (acetylating) / methylmalonate-semialdehyde dehydrogenase
	Eda	A0A3G4VL62	-	2-dehydro-3-deoxyphosphogluconate aldolase / (4S)-4-hydroxy-2-oxoglutarate aldolase
	ICL1	A0A3G4VKW7	-	isocitrate lyase
	YycF	A0A3G4VKT0	-	transcriptional regulator
	YahJ	A0A3G4VKQ2	-	cytosine deaminase
	VprA	A0A3G4VKP1	-	two-component system, OmpR family, response regulator RstA
	Orf408	A0A3G4VKM7	-	ribokinase
	PGM	A0A3G4VKH9	-	phosphomannomutase
	PqsD	A0A3G4VKG7	-	3-oxoacyl-[acyl-carrier-protein] synthase III
	AdhE	A0A3G4VKB5	-	alcohol dehydrogenase
	Bab2 0700	A0A3G4VKA3	-	oligopeptide transport system substrate-binding protein
	NapA	A0A3G4VJX9	-	periplasmic nitrate reductase NapA
	HmgA	A0A3G4VJU2	-	homogentisate 1,2-dioxygenase
	GlyA	A0A3G4VJS9	-	glycine hydroxymethyltransferase
	TrpB	A0A3G4VJM5	-	tryptophan synthase beta chain
	XC 0281	A0A3G4VJK7	-	aldo/keto reductase
	RtxA	A0A3G4VJJ0	-	hypothetical protein
	AspC (PXO 02420)	A0A3G4VJI1	-	cystathione beta-lyase
	SseA	A0A3G4VJF8	-	thiosulfate/3-mercaptopyruvate sulfurtransferase
	PsAAT3	A0A3G4VJF3	tyrB	tyrB
	XC 0892	A0A3G4VJC1	-	glutamate-1-semialdehyde 2,1-aminomutase
	ABA4	A0A3G4VJB8	-	NAD-dependent epimerase/dehydratase:Short-chain dehydrogenase/reductase SDR
	Eda	A0A3G4VJB7	-	2-dehydro-3-deoxyphosphogluconate aldolase / (4S)-4-hydroxy-2-oxoglutarate aldolase
	HEX1	A0A3G4VJ87	-	hexosaminidase
	LHS1	A0A3G4VJ73	dnaK	dnaK
	ArcA/sagp	A0A3G4VJ66	-	arginine deiminase
	TreS	A0A3G4VIZ1	-	oligo-1,6-glucosidase
	Eda	A0A3G4VIY3	-	2-dehydro-3-deoxyphosphogluconate aldolase / (4S)-4-hydroxy-2-oxoglutarate aldolase
	OPR1 (MGG 10583)	A0A3G4VIS9	-	N-ethylmaleimide reductase
	HdfR (Dda3937 04419)	A0A3G4VIR6	-	LysR family transcriptional regulator
	LmiA (z4267)	A0A3G4VIR3	-	uncharacterized protein
	MoDac	A0A3G4VIG5	nagA	nagA
	HMPREF0351 12112 (WxL locusA)	A0A3G4VID3	-	CoA-disulfide reductase
	BCKDH	A0A3G4VIC7	-	pyruvate dehydrogenase E1 component alpha subunit
	Vatr2	A0A3G4VIB0	-	Transcriptional regulatory protein
	STM3122	A0A3G4VI88	-	arylsulfatase
	GlgC	A0A3G4VI42	-	glucose-1-phosphate adenylyltransferase
	MarA	A0A3G4VHZ5	-	AraC family transcriptional regulator
	AdhE	A0A3G4VHW4	-	alcohol dehydrogenase
	AdhE	A0A3G4VHU5	-	NADP-dependent alcohol dehydrogenase
	BglA3	A0A3G4VHT9	-	6-phospho-beta-glucosidase
	GlgC	A0A3G4VHR5	-	glucose-1-phosphate adenylyltransferase
	MAN1	A0A3G4VHJ9	-	mannose-6-phosphate isomerase
	HisB	A0A3G4VHJ1	-	imidazoleglycerol-phosphate dehydratase / histidinol-phosphatase
	TreS	A0A3G4VHI7	-	oligo-1,6-glucosidase
	Acs	A0A3G4VHB8	-	acetoacetyl-CoA synthetase
	XC 2162	A0A3G4VHB0	-	putative Peptidase M14-like 4 family protein
	PhzF2	A0A3G4VHA0	-	putative phenazine biosynthesis-like protein
	GbpA	A0A3G4VH88	-	chitin-binding protein
	Gpp2 (CNAG 01744)	A0A3G4VH20	-	putative enzyme
	STM14 RS07730 (ynhG)	A0A3G4VGZ6	peptidase	peptidase
	GabT (RSc0029)	A0A3G4VGY8	-	4-aminobutyrate aminotransferase / (S)-3-amino-2-methylpropionate transaminase
	DmsA	A0A3G4VGY2	torZ	torZ
	RfbB	A0A3G4VGV1	-	phosphomannomutase
	XC 0423	A0A3G4VGP5	glgX	glgX
	LacA	A0A3G4VGM4	-	chloramphenicol O-acetyltransferase type B
	IutA	A0A3G4VGI9	-	iron complex outermembrane recepter protein
	XC 0450	A0A3G4VGH2	-	4-hydroxyphenylpyruvate dioxygenase
	FruR	A0A3G4VGH1	-	LacI family transcriptional regulator, sucrose operon repressor
	Dps (atu2477)	A0A3G4VGF8	-	starvation-inducible DNA-binding protein
	Bab2 0700	A0A3G4VGD1	-	oligopeptide transport system substrate-binding protein
	PyrC	A0A3G4VG90	-	dihydroorotase
	PG0343	A0A3G4VG58	-	cystathionine beta-lyase
	PutA	A0A3G4VG35	-	RHH-type transcriptional regulator, proline utilization regulon repressor / proline dehydrogenase / delta 1-pyrroline-5-carboxylate dehydrogenase
	B0020 (bcrQ)	A0A3G4VG18	-	sulfoxide reductase catalytic subunit YedY
	Bglu 2g07410	A0A3G4VFY0	qnr	qnr
	PXO RS06090	A0A3G4VFT0	-	LuxR family transcriptional regulator, maltose regulon positive regulatory protein
	AroE (XOC 4333)	A0A3G4VFS8	aroE	aroE
	Ggt	A0A3G4VFS7	ggt	ggt
	MacB	A0A3G4VFS0	-	excinuclease ABC subunit A
	YeaZ	A0A3G4VFQ4	-	N6-L-threonylcarbamoyladenine synthase
	BcBGL6 (BCIN 10g02650)	A0A3G4VFP5	-	beta-glucosidase
	Crc	A0A3G4VFN9	xthA	xthA
	ArcC	A0A3G4VFM8	-	carbamate kinase
	ChiA	A0A3G4VFM6	-	Chitinase D
	BipA	A0A3G4VFL2	-	GTP-binding protein LepA
	PurB	A0A3G4VFK8	-	adenylosuccinate lyase
	UbiI	A0A3G4VFK2	-	2-octaprenyl-6-methoxyphenol hydroxylase
	AldA (PSPTO 0092)	A0A3G4VFD7	-	gamma-glutamyl-gamma-aminobutyraldehyde dehydrogenase
	GlmS	A0A3G4VFB5	-	glucosamine--fructose-6-phosphate aminotransferase (isomerizing)
	RfaE	A0A3G4VF95	-	fructokinase
	MoDeam	A0A3G4VF92	nagB	nagB
	PaaE	A0A3G4VF36	-	uncharacterized protein
	FgEch1 (FGSG 13111)	A0A3G4VF14a,c	-	naphthoate synthase
	TrpA	A0A3G4VEZ2	-	anthranilate synthase component I
	Bab2 0612	A0A3G4VEZ1	-	arginine transport system substrate-binding protein
	UbiI	A0A3G4VEV2	-	2-octaprenyl-3-methyl-6-methoxy-1,4-benzoquinol hydroxylase
	Ss-oah1	A0A3G4VEP1	-	methylisocitrate lyase
	OPR1 (MGG 10583)	A0A3G4VEK0	-	N-ethylmaleimide reductase
	BcBGL3 (BCIN 10g05590)	A0A3G4VEI4	-	beta-glucosidase
	AldB (PSPTO 2673)	A0A3G4VEF8	-	malonate-semialdehyde dehydrogenase (acetylating) / methylmalonate-semialdehyde dehydrogenase
	XC 0281	A0A3G4VEA9	-	aldo/keto reductase
	PyrE (Dda3937 03258)	A0A3G4VEA2	-	orotate phosphoribosyltransferase
	BTH II0309	A0A3G4VE91	-	glutamate decarboxylase
	Krs (BBA 03037)	A0A3G4VE58	-	aspartyl-tRNA synthetase
	MnmE	A0A3G4VE37	trmE	trmE
	HisD (PXO 00833)	A0A3G4VE25	hisD	hisD
	XC 0501	A0A3G4VDZ7	nudC	nudC
	UvrY	A0A3G4VDW0	sirA	sirA
	TrpC (PXO 04004)	A0A3G4VDU2	trpC	trpC
	Slp	A0A3G4VDT8	-	outer membrane lipoprotein
	PhzF2	A0A3G4VDP8	-	phenazine biosynthesis PhzC/PhzF protein
	FlhF	A0A3G4VDL4	-	fused signal recognition particle receptor
	TolB	A0A3G4VDK1	protease	protease
	IolG	A0A3G4VDG6	-	myo-inositol 2-dehydrogenase / D-chiro-inositol 1-dehydrogenase
	AS87 04050	A0A3G4VDE1	rfaD	rfaD
	PsTatD4	A0A3G4VDC8	DNAse	DNAse
	AldA (PSPTO 0092)	A0A3G4VD94	astD	astD
	PCK1	A0A3G4VD80	-	phosphoenolpyruvate carboxykinase (ATP)
	Alr-2	A0A3G4VD72	alr	alr
	PsTatD4	A0A3G4VD58	-	TatD DNase family protein
	LsrK	A0A3G4VD24	glpK	glpK
	TrpB	A0A3G4VD01	-	tryptophan synthase beta chain
	LuxS	A0A3G4VCW1	-	S-ribosylhomocysteine lyase
	XC 1510	A0A3G4VCR9	-	PmbA protein
	Pmr1	A0A3G4VCQ9	-	L-threonylcarbamoyladenylate synthase
	MetE	A0A3G4VCN3	-	5-methyltetrahydropteroyltriglutamate-- homocysteine methyltransferase
	FabG2	A0A3G4VCL7	-	oxidoreductase
	NagZ	A0A3G4VCL3	-	beta-N-acetylhexosaminidase
	TolB	A0A3G4VCD8	-	TolB protein
	GlyA	A0A3G4VCC8	glyA	glyA
	Apn1 (CNAG 05468)	A0A3G4VCB4	-	deoxyribonuclease IV
	PGM	A0A3G4VCA7	-	phosphoglucomutase
	FabD	A0A3G4VC92	-	[acyl-carrier-protein] S-malonyltransferase
	SpMsrAB2	A0A3G4VC81	-	peptide-methionine (R)-S-oxide reductase
	FliC (XOO2581)	A0A3G4VC59	flagellin	flagellin
	PqsD	A0A3G4VC58	-	3-oxoacyl-[acyl-carrier-protein] synthase III
	FlgK	A0A3G4VC41	-	flagellar hook-associated protein 1 FlgK
	STM14 RS07720 (sufS)	A0A3G4VC38	-	cysteine sulfinate desulfinase
	Pnp	A0A3G4VC31	-	polyribonucleotide nucleotidyltransferase
	Glr1	A0A3G4VC13	-	glutathione reductase (NADPH)
	MenD	A0A3G4VBZ1	-	2-succinyl-5-enolpyruvyl-6-hydroxy-3- cyclohexene-1-carboxylate synthase
	FbaA	A0A3G4VBV6	fbaA	fbaA
	Ilv3A	A0A3G4VBU9	-	dihydroxy-acid dehydratase
	XC 1565	A0A3G4VBS7	-	release factor glutamine methyltransferase
	Thioredoxin 1	A0A3G4VBR9	-	putative thioredoxin
	KdsD	A0A3G4VBR8	-	arabinose-5-phosphate isomerase
	VdOGDH (VDAG 10018)	A0A3G4VBM1	-	2-oxoglutarate dehydrogenase E1 component
	FkpA	A0A3G4VBL9	-	FKBP-type peptidyl-prolyl cis-trans isomerase FklB
	YeaZ	A0A3G4VBH0	-	tRNA threonylcarbamoyladenosine biosynthesis protein TsaB
	AlgD	A0A3G4VBE6	-	UDPglucose 6-dehydrogenase
	MetB (Dda3937 03888)	A0A3G4VBD6	-	cystathionine gamma-synthase
	FumC	A0A3G4VBB7	aspA	aspA
	SpMsrAB2	A0A3G4VBA3	-	peptide-methionine (S)-S-oxide reductase
	BipA	A0A3G4VB51	-	elongation factor G
	NlpI	A0A3G4VB29	-	lipoprotein NlpI
	SerB (BAB1 1410)	A0A3G4VB10	serB	serB
	DsbC	A0A3G4VAY9	-	thiol:disulfide interchange protein DsbC
	XanA	A0A3G4VAW6	glmM	glmM
	LeuC	A0A3G4VAV0	-	3-isopropylmalate/(R)-2-methylmalate dehydrataselarge subunit
	ProA	A0A3G4VAU9	-	glutamate-5-semialdehyde dehydrogenase
	HshC	A0A3G4VAS0	-	membrane protein
	ExeD	A0A3G4VAR8	-	general secretion pathway protein D
	LeuB	A0A3G4VAQ8	leuB	leuB
	IlvA	A0A3G4VAQ0	-	threonine dehydratase
	ThrC (PXO 00822)	A0A3G4VAN4	-	threonine synthase
	GshB	A0A3G4VAM1	-	glutathione synthase
	NagAa	A0A3G4VAJ1	fre	fre
	OadA	A0A3G4VAE1	-	oxaloacetate decarboxylase, alpha subunit
	GAPDH	A0A3G4VAD1	gapA	gapA
	GshA	A0A3G4VAC2	-	glutamate--cysteine ligase
	HtpG	A0A3G4VA74	-	molecular chaperone HtpG
	Pdh	A0A3G4VA66	-	glycerol-3-phosphate dehydrogenase (NAD(P)+)
	XC 0509	A0A3G4VA46	-	phosphoribosylamine--glycine ligase
	Pnp	A0A3G4V9V8	rph	rph
	FliC (XOO2581)	A0A3G4V9V7	flaA	flaA
	Acs	A0A3G4V9U3	-	acetyl-CoA synthetase
	ClpX	A0A3G4V9R4	hslU	hslU
	CnpB	A0A3G4V9Q9	-	Icc protein
	Prc	A0A3G4V9Q5	-	carboxyl-terminal processing protease
	SpnA	A0A3G4V9N2	nuclease	nuclease
	LpxA	A0A3G4V9N1	-	bifunctional UDP-N-acetylglucosamine pyrophosphorylase / Glucosamine-1-phosphate N-acetyltransferase
	PurK	A0A3G4V9K0	-	5-(carboxyamino)imidazole ribonucleotide synthase
	FMT	A0A3G4V9H6	fmt	fmt
	TrpA	A0A3G4V9G5	-	para-aminobenzoate synthetase component I
	PepP (CJJ81176 0681)	A0A3G4V9F5	-	Xaa-Pro aminopeptidase
	GidA	A0A3G4V9D1	gidA	gidA
	ADE2	A0A3G4V994	-	5-(carboxyamino)imidazole ribonucleotide mutase
	RpoB	A0A3G4V972	rpoB	rpoB
	AroA	A0A3G4V971	-	3-phosphoshikimate 1-carboxyvinyltransferase
	PA4400	A0A3G4V903	-	8-oxo-dGTP diphosphatase
	DamX	A0A3G4V8Y5	-	DamX protein
	Fgm3 (FGSG 10993)	A0A3G4V8Y1	-	cysteine desulfurase
	ArcT	A0A3G4V8W7	-	succinyl-diaminopimelate desuccinylase
	ZnuC	A0A3G4V8W2	-	ABC transporter ATP-binding protein
	PtkA	A0A3G4V8Q8	-	phosphoglycolate phosphatase
	ArgD	A0A3G4V8Q2	argD	argD
	PurL (Dda3937 03379)	A0A3G4V8L5	-	phosphoribosylformylglycinamidine synthase
	ADE5	A0A3G4V8G8	-	phosphoribosylformylglycinamidine cyclo-ligase
	RfaE	A0A3G4V8D1	-	D-beta-D-heptose 7-phosphate kinase / D-beta-D-heptose 1-phosphate adenosyltransferase
	SecA	A0A3G4V839	secA	secA
	FDB2	A0A3G4V819	-	N-hydroxyarylamine O-acetyltransferase
	VdTHI20	A0A3G4V818	-	thiaminase (transcriptional activator TenA)
	TOXG	A0A3G4V7T2	-	threonine aldolase
	CcpA	A0A3G4V7S6	-	LacI family transcriptional regulator, purine nucleotide synthesis repressor
	LHS1	A0A3G4V7R8	dnaK	dnaK
	PpiA	A0A3G4V7Q4	-	peptidyl-prolyl cis-trans isomerase A (cyclophilin A)
	PSPTO2105	A0A3G4V7P8	-	thiamine biosynthesis lipoprotein
	GlgC	A0A3G4V796	glgC-1	glgC-1
	IolG	A0A3G4V6Z7	-	oxidoreductase
	FrxA	A0A3G4V6T5	-	nitroreductase / dihydropteridine reductase
	AdhE	A0A3G4V6P6	-	acetaldehyde dehydrogenase / alcohol dehydrogenase
	GlgA	A0A3G4V6H7	-	starch synthase
	ClpS	A0A3G4V6H6	-	ATP-dependent Clp protease adaptor protein ClpS
	Nab1 (VV1 0803)	A0A3G4V6H2	-	3-deoxy-manno-octulosonate cytidylyltransferase (CMP-KDO synthetase)
	PfA-M1	A0A3G4V6F6	pepN	pepN
	SEN1008	A0A3G4V6E8	-	Uncharacterized protein YbeQ
	PsAAT3	A0A3G4V6B1a,b	-	aromatic-amino-acid transaminase
	DmsA	A0A3G4V6A4	-	trimethylamine-N-oxide reductase (cytochrome c)
	PafP	A0A3G4V697	-	PTS system, sucrose-specific IIB component K281 PTS system, sucrose-specific IIC component
	Bab2_0700	A0A3G4V5S0	-	oligopeptide transport system substrate-binding protein
	BasG	A0A3G4V5K1	-	glutamate decarboxylase
	XC_0570	A0A3G4V5G7	-	Utilization protein for unknown catechol-siderophore X
	ToxA	A0A3G4V5A4	-	SAM-dependent methyltransferase
	STM3122	A0A2S9ZVC1	-	arylsulfatase
	AspC_(PXO_02420)	A0A2S9ZV60	-	alanine-synthesizing transaminase
	GAPDH	A0A2S9ZUR9	-	glyceraldehyde 3-phosphate dehydrogenase
	LolA	A0A2S9ZUM2	membrane	membrane
	AspC_(PXO_02420)	A0A2S9ZUG6	-	histidinol-phosphate aminotransferase
	Bab2_0612	A0A2S9ZUE8	-	arginine/ornithine transport system substrate-binding protein
	LsrF	A0A2S9ZT56	-	aldolase
	AldB_(PSPTO_2673)	A0A2S9ZT38	-	malonate-semialdehyde dehydrogenase (acetylating) / methylmalonate-semialdehyde dehydrogenase
	Sdh1	A0A2S9ZS41	-	succinate-semialdehyde dehydrogenase / glutarate-semialdehyde dehydrogenase
	GuaB_(Dda3937_00004)	A0A2S9ZRR6	guaB	guaB
	MoSCAD3_(MGG_01180)	A0A2S9ZPV7	fabG	fabG
	LysA_(Dda3937_02577)	A0A2S9ZNW1	-	diaminopimelate decarboxylase
	AroB	A0A2S9ZND4	-	3-dehydroquinate synthase
	Bgp_(BB_0588)	A0A2S9ZN47	-	adenosylhomocysteine nucleosidase
	XAC1722	A0A2S9ZN02	-	2-C-methyl-D-erythritol 2,4-cyclodiphosphate synthase
	MdsABC	A0A2S9ZMV2	tolC	tolC
	OppD_(bb0334)	A0A2S9ZL24	oppD	oppD
	CheZ__Chez	A0A2S9ZKY6	-	chemotaxis protein CheZ
	OprF	A0A2S9ZKD8	-	Outer membrane porin F
	Bcpgd	A0A2S9ZK63	-	6-phosphogluconate dehydrogenase
	FrdA	A0A2S9ZK61	-	fumarate reductase flavoprotein subunit
	Nfu	A0A2S9ZJX8	nfuA	nfuA
	PA5176	A0A2S9ZJV5	nudE	nudE
	MoMca1_(MGG_04626)	A0A2S9ZJF2	ribH	ribH
	EstA	A0A2C9PGD9	yeiG	yeiG
	TnaA	A0A2C9PG13	tnaA	tnaA
	YaaA	A0A2C9PFQ6	-	uncharacterized protein
	Fnr	A0A2C9PFQ5	-	CRP/FNR family transcriptional regulator, anaerobic regulatory protein
	PotD	A0A2C9PFP8	potD	potD
	LtgG_(BPSL3046)	A0A2C9PFL0	-	membrane-bound lytic murein transglycosylase A
	PhoP	A0A2C9PFI9	-	two-component system, OmpR family, response regulator
	MetA	A0A2C9PFB4	-	homoserine O-succinyltransferase
	RplY	A0A2C9PF52	-	large subunit ribosomal protein L25
	FabG2	A0A2C9PF08	fabG	fabG
	RarA	A0A2C9PEF8	-	holliday junction DNA helicase RuvB
	HimD	A0A2C9PE86	ihfB	ihfB
	PotA	A0A2C9PDU8	-	spermidine/putrescine transport system ATP-binding protein
	GlcA	A0A2C9PDN4	-	PTS system, glucose-specific IIA component
	MoDac	A0A2C9PDB0	nagA	nagA
	IolG	A0A2C9PD88	-	putative oxidoreductase
	AatJ_(PSPTO_4171)	A0A2C9PD29	-	polar amino acid transport system substrate-binding protein
	Fgm2_(FGSG_10992)	A0A2C9PD04	-	allantoinase
	LonA	A0A2C9PCW2	-	ATP-dependent Lon protease
	RNase_III	A0A2C9PCL6	rnc	rnc
	SdhB	A0A2C9PCJ9	sdhB	sdhB
	Prt	A0A2C9PCF5	hisG	hisG
	ClpX	A0A2C9PC53	-	ATP-dependent Clp protease ATP-binding subunit
	ClpP	A0A2C9PBZ4	-	ATP-dependent Clp protease ATP-binding subunit
	PurF_(Dda3937_02099)	A0A2C9PBZ3	-	amidophosphoribosyltransferase
	PrfA_(lmo2543)	A0A2C9PBZ2	-	peptide chain release factor 1
	CpdB	A0A2C9PBY6	ushA	ushA
	HupA	A0A2C9PBX4	-	DNA-binding protein HU-alpha
	PtsI	A0A2C9PBW3	ptsI	ptsI
	SdhA	A0A2C9PBT8a,b	-	succinate dehydrogenase / fumarate reductase, flavoprotein subunit
	LipA	A0A2C9PBP3	-	lipoic acid synthetase
	ZnuA	A0A2C9PBN5	-	zinc transport system substrate-binding protein
	SlyD	A0A2C9PBK5	-	FKBP-type peptidyl-prolyl cis-trans isomerase SlpA
	PtsH	A0A2C9PBJ7	-	phosphocarrier protein HPr
	HP0860_(GmhB)	A0A2C9PBI7	-	D-glycero-D-manno-heptose 1,7-bisphosphate phosphatase
	BipA	A0A2C9PBH7	prfC	prfC
	AguB_(LMOf2365_0045)	A0A2C9PBH4	-	aspartate carbamoyltransferase catalytic subunit
	LeuD	A0A2C9PBE7	-	3-isopropylmalate/(R)-2-methylmalate dehydratasesmall subunit
	LeuA_(Dda3937_04301)	A0A2C9PB90	-	2-isopropylmalate synthase
	ArcA/sagp	A0A2C9PB45	-	arginine deiminase
	NadB	A0A2C9PB41	-	L-aspartate oxidase
	SSBX	A0A2C9PB20	-	single-strand DNA-binding protein
	Mdh	A0A2C9PAZ2	-	malate dehydrogenase
	XC_1510	A0A2C9PAY2	tldD	tldD
	CsrA	A0A2C9PAW7	-	carbon storage regulator
	FkpA	A0A2C9PAV1	-	FKBP-type peptidyl-prolyl cis-trans isomerase FkpA
	SdhB	A0A2C9PAT3	-	fumarate reductase iron-sulfur subunit
	GzZC087	A0A2C9PAS2	cysE	cysE
	RpoE	A0A2C9PAR8	-	RNA polymerase sigma-7 factor, ECF subfamily
	RNase_E	A0A2C9PAR2	yhdF	yhdF
	Bfr_(atu2771)	A0A2C9PAM2	-	bacterioferritin
	RecA	A0A2C9PAM1	-	recombination protein RecA
	CpdB	A0A2C9PAL5	cpdB	cpdB
	Orn	A0A2C9PAJ3a,c	-	oligoribonuclease
	FasR	A0A2C9PAJ0	slmA	slmA
	MGG_00383	A0A2C9PAG2	-	S-adenosylmethionine synthetase
	FliC	A0A2C9PAE9	-	flagellin
	BipA	A0A2C9PAC8	fusA	fusA
	PfkA	A0A2C9PA83	-	6-phosphofructokinase 1
	CarA_(Dda3937_01390)	A0A2C9PA49	carA	carA
	IlvC_(PXO_02605)	A0A2C9P9X5	-	ketol-acid reductoisomerase
	MoHMT1_(MGG_04584)	A0A2C9P9X2	prmA	prmA
	ArgG	A0A2C9P9U6	-	argininosuccinate synthase
	GlnA	A0A2C9P9T3	glnA	glnA
	AtpA	A0A2C9P9M8	-	F-type H+-transporting ATPase subunit alpha
	AtpG	A0A2C9P9L6	atpG	atpG
	BipA	A0A2C9P9J8	typA	typA
	Thioredoxin_1	A0A2C9P9H1	-	thioredoxin 1
	XhpT	A0A2C9P9F9	-	hypoxanthine phosphoribosyltransferase
	Atp16	A0A2C9P9D6	-	F-type H+-transporting ATPase subunit epsilon
	PA4429	A0A2C9P9D3	-	ubiquinol-cytochrome c reductase cytochrome c1 subunit
	FgRbp1	A0A2C9P9A3	-	DNA-directed RNA polymerase subunit beta'
	OmpR	A0A2C9P993	ompR	ompR
	SlyD	A0A2C9P948	-	FKBP-type peptidyl-prolyl cis-trans isomerase SlyD
	PA4431	A0A2C9P914	-	ubiquinol-cytochrome c reductase iron-sulfur subunit
	MetJ	A0A2C9P910	-	MetJ family transcriptional regulator, methionine regulon repressor
	TsaA	A0A2C9P8Z4	-	peroxiredoxin (alkyl hydroperoxide reductase subunit C)
	OPR1_(MGG_10583)	A0A2C9P8Y5	-	2,4-dienoyl-CoA reductase (NADPH2)
	STM14_RS07720_(sufS)	A0A2C9P8Y4	-	cysteine desulfurase
	Crp	A0A2C9P8W7	-	CRP/FNR family transcriptional regulator, cyclicAMP receptor protein
	SmcR	A0A2C9P8U5	-	TetR/AcrR family transcriptional regulator, hemagglutinin/protease regulatory protein
	SsFdh1_(SS1G_10135)	A0A2C9P8T7	-	S-(hydroxymethyl)glutathione dehydrogenase / alcohol dehydrogenase
	NagL	A0A2C9P8R8	sspA	sspA
	GAPDH	A0A2C9P8Q5a	-	glyceraldehyde 3-phosphate dehydrogenase
	RsmH	A0A2C9P8L8	mraW	mraW
	DegQ_(Dda3937_00697)	A0A2C9P8J9	-	serine protease Do
	PykF	A0A2C9P8I8	-	pyruvate kinase
	LHS1	A0A2C9P8F0	hscA	hscA
	IscU	A0A2C9P8C9	-	nitrogen fixation protein NifU and related proteins
	ArcA	A0A2C9P8C2	-	two-component system, OmpR family, aerobic respiration control protein ArcA
	SmpB	A0A2C9P8B8	smpB	smpB
	Hp0169	A0A2C9P893	protease	protease
	DksA	A0A2C9P881	dksA	dksA
	LpxA	A0A2C9P875	-	3-hydroxyacyl-[acyl-carrier-protein] dehydratase
	Bab2_0700	A0A2C9P817	-	oligopeptide transport system substrate-binding protein
	MnmE	A0A2C9P7V1	engA	engA
	PmrF	A0A2C9P7K8	-	undecaprenyl-phosphate 4-deoxy-4-formamido-L-arabinose transferase
	FumB	A0A2C9P7A2	-	fumarate hydratase, class I
	GntR	A0A2C9P773	-	GntR family transcriptional regulator, negative regulator for fad regulon and positive regulator of fabA
	XC_2359	A0A2C9P6W4	-	elongation factor P
	PpiB	A0A2C9P6H9	-	peptidyl-prolyl cis-trans isomerase B (cyclophilin B)
	PstS	A0A241TDV4	-	phosphate transport system substrate-binding protein
	STM14_RS07740_(lpp)	A0A241TDR8	membrane	membrane
	ArgR	A0A241TD73	-	transcriptional regulator of arginine metabolism
	LsrG	A0A241TCV5	-	antibiotic biosynthesis monooxygenase
	NapD	A0A241TCS6	NapD	NapD
	VraR	A0A241TCI1	-	two-component system, NarL family, nitrate/nitrite response regulator NarP
	NapB	A0A241TCE3	-	cytochrome c-type protein NapB
	GabT_(RSc0029)	A0A241TCD7	-	beta-alanine--pyruvate transaminase
	PotD	A0A241TCB3	-	putrescine transport system substrate-binding protein
	GcvP	A0A241TC18	-	glycine dehydrogenase
	EfpR	A0A241TBU1	-	transcriptional regulator
	IMPDH	A0A241TBN4	-	GMP reductase
	NirC	A0A241TBJ8	-	Formate/nitrite transporter family protein
	PA0423	A0A241TBG3	-	UPF312 protein VPA85
	Bab2_1109	A0A241TAL5	-	ribose transport system substrate-binding protein
	ArcT	A0A241TAI9	-	peptidase
	AgaR2	A0A241T9U5	-	Putative transcriptional regulator of 2-aminoethylphosphonate degradation operons /GntR family transcriptional regulator
	PhzG1	A0A241T8M3	-	pyridoxamine 5'-phosphate oxidase
	AhpC	A0A1A7USH1	-	peroxiredoxin (alkyl hydroperoxide reductase subunit C)
	TreS	A0A3G4VBI1b,c	-	trehalose-6-phosphate hydrolase
	ClpA_(Dda3937_02363)	A0A2C9P7D5b	clpB	clpB
	PA5176	A0A241TBU8b	-	ADP-ribose pyrophosphatase
	CspA	A0A241TAF1b,c	cold shock	cold shock
	Pmr1	A0A3G4VCV5c	-	Uncharacterized protein YciO
	PotD	A0A3G4V9F9c	-	spermidine/putrescine transport system substrate-binding protein
Reduced virulence/Unaffected pathogenicity	Cbp_(NMB0787)	A0A3G4VJP7	-	polar amino acid transport system substrate-binding protein
	SpeB	A0A3G4VIX4	-	guanidinopropionase
	SpeB	A0A3G4VHB9	Agmatinase	Agmatinase
	PqqE_(HP1012)	A0A3G4VGT4	-	zinc protease
	MakatG1	A0A3G4VG97	-	catalase-peroxidase
	Cbp_(NMB0787)	A0A3G4VCU1	-	cyclohexadienyl dehydratase
	HisA	A0A3G4VCA0	hisA	hisA
	MetQ	A0A3G4VB54	metQ	metQ
	PqqE_(HP1012)	A0A3G4VAG4	-	zinc protease
	MurA	A0A3G4VAA2	-	UDP-N-acetylglucosamine 1-carboxyvinyltransferase
	VpDsbA1_(VP3054)	A0A3G4V9I6	-	thiol:disulfide interchange protein DsbA
	GloA_(lmo2168)	A0A3G4V803	-	lactoylglutathione lyase
	GloB	A0A3G4V7V8	-	hydroxyacylglutathione hydrolase
	Ndh_(PA4538)	A0A3G4V7V3	ndh	ndh
	CheA	A0A3G4V729	Chemotaxis	Chemotaxis
	PqqE_(HP1012)	A0A3G4V711	-	peptidase insulinase family protein
	GLKA	A0A3G4V5E0	ROK family	ROK family
	Met8_(AFUA_7G05680)	A0A3G4V558	-	precorrin-2 dehydrogenase / sirohydrochlorin ferrochelatase
	GalE	A0A2S9ZP99	-	UDP-glucose 4-epimerase
	CadF	A0A2C9PEH0	-	peptidoglycan-associated lipoprotein
	HisF_(A1S_3245)	A0A2C9PD09	-	cyclase
	MecA	A0A2C9PC60	cysK	cysK
	GLKA	A0A2C9PBX7	-	N-acetylglucosamine repressor
	PurN	A0A2C9PBV5	purU	purU
	Fur	A0A2C9PBU0	-	Fur family transcriptional regulator, ferric uptake regulator
	SpeB	A0A2C9PB61	agmatinase	agmatinase
	Cbp_(NMB0787)	A0A2C9P9F4	-	putative amino-acid transport system substrate-binding protein
	NrdR	A0A2C9P7X4	-	transcriptional repressor NrdR
	PurN	A0A2C9P7V8	-	phosphoribosylglycinamide formyltransferase 1
	Rv3111	A0A2C9P726	-	cyclic pyranopterin phosphate synthase
	MecA	A0A241TCJ6	-	cysteine synthase A
Reduced virulence/Unaffected pathogenicity/Increased virulence (hypervirulence)	VEDA_05198	A0A3G4VEC6	-	acrylyl-CoA reductase (NADPH)
Unaffected pathogenicity	OmpU	A0A3G4VN25	-	Outer membrane protein U、Putative outer membrane (porin）（TS3-6）
	OmpK35	A0A3G4VKZ1a,b	-	Outer membrane protein N, non-specific porin
	FhuD	A0A3G4VKU6	-	iron complex transport system substrate-binding protein
	AckA	A0A3G4VKJ7	-	acetate kinase
	GzOB034	A0A3G4VJG0	-	lysyl-tRNA synthetase, class II
	FVEG_12529	A0A3G4VIP0	-	O-acetylhomoserine (thiol)-lyase
	YagT	A0A3G4VIK8	-	xanthine dehydrogenase small subunit
	KduD	A0A3G4VHD8	kduD	kduD
	LonC	A0A3G4VHA4	-	ATP-dependent endopeptidase Lon（TS4-6）、hypothetical protein
	Mpd1	A0A3G4VH60a,b	-	mannitol-1-phosphate 5-dehydrogenase
	FecB	A0A3G4VH38	fecB	fecB
	YraS	A0A3G4VGB1	-	beta-lactamase domain-containing protein、Putative alkyl/aryl-sulfatase YjcS（TS3-6）
	FadD6_(PA14_13110)	A0A3G4VFU7	-	NADPH2:quinone reductase
	Gbe1	A0A3G4VFT6	-	1,4-alpha-glucan branching enzyme
	VK055_1952	A0A3G4VFP4	-	betaine-aldehyde dehydrogenase
	FruK	A0A3G4VEM7	fruK	fruK
	BetL	A0A3G4VEM0	-	TetR/AcrR family transcriptional regulator, multidrug resistance operon repressor
	GlpD	A0A3G4VEG9	glpD	glpD
	ArgF	A0A3G4VDS7	-	ornithine carbamoyltransferase
	Pot13p	A0A3G4VCY6	fadA	fadA
	PrsA2	A0A3G4VCV8	-	peptidyl-prolyl cis-trans isomerase D
	Pbl1	A0A3G4VCU6	panC	panC
	Cab_(NMB0789)	A0A3G4VCR3	-	D-methionine transport system ATP-binding protein
	GzOB034	A0A3G4VCD9	lysS	lysS
	MucB	A0A3G4VBX6	-	sigma-E factor negative regulatory protein RseB
	GzC2H048	A0A3G4VBL3	-	carbamoyl-phosphate synthase large subunit
	AsnB	A0A3G4VB38	asnB	asnB
	FtsH	A0A3G4VB20	-	cell division protease FtsH
	RpoS	A0A3G4VAJ0	-	RNA polymerase primary sigma factor
	FadD6_(PA14_13110)	A0A3G4VA37	-	NADPH:quinone reductase
	ArnB	A0A3G4V9T4	-	UDP-4-amino-4-deoxy-L-arabinose-oxoglutarate aminotransferase
	FepA_(VK055_1934)	A0A3G4V9R7	-	vitamin B12 transporter
	ClbD	A0A3G4V9G2	fadB	fadB
	PeTrx	A0A3G4V9E9	gltD	gltD
	STM14_RS15280	A0A3G4V9E7	-	Iron-sulfur cluster-binding protein
	CysI3	A0A3G4V9E4	-	sulfite reductase (NADPH) hemoprotein beta-component
	YfiA	A0A3G4V9B1	-	ribosome-associated inhibitor A
	HmuT	A0A3G4V8Z4	-	vitamin B12 transport system substrate-binding protein
	FVEG_12521	A0A3G4V8X7	lysC	lysC
	OdhB	A0A3G4V8L4	aceF	aceF
	MurQ	A0A3G4V802	-	N-acetylmuramic acid 6-phosphate etherase
	HemH	A0A3G4V7J3	-	ferrochelatase
	EfeB	A0A3G4V7J2a,b	TyrA	TyrA
	FliC	A0A3G4V770	flgD	flgD
	ArnA	A0A3G4V6K0	-	UDP-4-amino-4-deoxy-L-arabinose formyltransferase / UDP-glucuronic acid dehydrogenase (UDP-4-keto-hexauronic acid decarboxylating)
	Xdh1	A0A3G4V5U7	-	putative oxidoreductase
	Trr1	A0A3G4V5L2	-	thioredoxin reductase (NADPH)
	LonC	A0A3G4V506	-	Lon-like ATP-dependent protease
	KSA1	A0A2S9ZUP9	-	3-oxoacyl-[acyl-carrier-protein] synthase II
	FliD	A0A2S9ZTJ9	-	flagellar hook-associated protein 2
	FecB	A0A2S9ZS49	-	iron complex transport system substrate-binding protein
	HmuT	A0A2S9ZR96	-	iron complex transport system substrate-binding protein
	UvrB	A0A2S9ZQG8	-	excinuclease ABC subunit B
	Xdh1	A0A2S9ZPV3	tdh	tdh
	MltB2.2_(XAC_RS16355)	A0A2S9ZPQ0	-	membrane-bound lytic murein transglycosylase B
	MntE	A0A2S9ZP10	prfB	prfB
	Mpd1	A0A2S9ZM44	-	fructuronate reductase
	ArgF	A0A2S9ZM21	-	ornithine carbamoyltransferase
	FhpB	A0A2S9ZLY3	-	nitric oxide dioxygenase
	PXO_RS12150/_PXO_RS13080	A0A2S9ZKY4	-	two-component system, chemotaxis family, response regulator CheY
	HpHSP60	A0A2S9ZJW0	groEL	groEL
	NqrA_(PA2999)	A0A2S9ZJJ7	-	Na+-transporting NADH:ubiquinone oxidoreductase subunit A
	NqrB_(PA2998)	A0A2S9ZJI1	nqrB	nqrB
	FdoG	A0A2S9ZG96	-	formate dehydrogenase major subunit
	Ppc	A0A2C9PFV4	-	phosphoenolpyruvate carboxylase
	ProQ	A0A2C9PEE4	-	ProP effector
	B0934	A0A2C9PE90	-	general L-amino acid transport system substrate-binding protein
	PA0517	A0A2C9PDT8	-	cytochrome c oxidase cbb3-type subunit III
	HybA	A0A2C9PDR8	-	formate dehydrogenase iron-sulfur subunit
	YedX	A0A2C9PDD4	-	5-hydroxyisourate hydrolase
	GzOB019	A0A2C9PCX0	rpsA	rpsA
	Eno	A0A2C9PCM7	-	enolase
	KSA1	A0A2C9PCL2a,b	fabB	fabB
	FTT0673p/prsAp	A0A2C9PC71	-	ribose-phosphate pyrophosphokinase
	OdhB	A0A2C9PC62	-	2-oxoglutarate dehydrogenase E2 component (dihydrolipoamide succinyltransferase)
	CadC	A0A2C9PC29	-	transcriptional regulator
	GzOB039	A0A2C9PAQ8	-	small subunit ribosomal protein S12
	IbpA	A0A2C9PAJ7	-	molecular chaperone IbpA
	GzC2H048	A0A2C9PAG4	-	acetyl-CoA carboxylase, biotin carboxylase subunit
	PXO_RS23555	A0A2C9PA57	-	LuxR family transcriptional regulator
	UbiE	A0A2C9P9Z1	ubiE	ubiE
	YscN	A0A2C9P9X1	-	F-type H+-transporting ATPase subunit beta
	Fgbat1/2_(FGSG_09512)	A0A2C9P9K4	ilvE	ilvE
	FVEG_12521	A0A2C9P938	thrA	thrA
	Can1	A0A2C9P8T4	-	carbonic anhydrase
	CspD_(_WP_003488188.1)	A0A2C9P8P4	-	cold shock protein (beta-ribbon, CspA family)
	ClpB	A0A2C9P877	clpB	clpB
	NqrC_(PA2997)	A0A2C9P7Y3	-	Na+-transporting NADH:ubiquinone oxidoreductase subunit C
	CheW	A0A2C9P7I4	cheW	cheW
	Pta	A0A2C9P7G3	-	phosphate acetyltransferase
	GzOB046	A0A2C9P6L9	-	asparaginyl-tRNA synthetase
	A0009	A0A241TD08	-	microcin C transport system substrate-binding protein
	Ghsb	A0A241TCK8	-	ribosomal protein S6--L-glutamate ligase
	CspV	A0A241TBZ2	cold shock	cold shock
	KdgR	A0A241T9Z5	-	IclR family transcriptional regulator
	VK055_1961	A0A241T9H6	-	oxidoreductase
	KdgR	A0A3G4VHT5b,c	-	IclR family transcriptional regulator
	AckA	A0A3G4V6Y7c	-	acetate kinase
Unaffected pathogenicity/Loss of pathogenicity	MurF	A0A3G4V920	-	UDP-N-acetylmuramoyl-tripeptide--D-alanyl-D- alanine ligase
	MurF	A0A3G4V850	murE	murE
Notes: a, present in DT07; b, present in RW01; c, present in DT02.
